# Supplementary material for: The Anti-Tumorigenic Role of Cannabinoid Receptor 2 in Colon Cancer: A Study in Mice and Humans
Source: Int J Mol Sci. 2023 Feb 17;24(4):4060. doi: 10.3390/ijms24044060 (PMC9961974; doi:10.3390/ijms24044060)
Supplement: Supplementary file 1 [file ijms-24-04060-s001.zip]

Archive with 1 entries (1 files):
- ijms-2211646-supplementary.pdf
